# Supplementary material for: Chromatin modifiers and recombination factors promote a telomere fold-back structure, that is lost during replicative senescence
Source: PLoS Genet. 2020 Dec 28;16(12):e1008603. doi: 10.1371/journal.pgen.1008603 (PMC7793543; doi:10.1371/journal.pgen.1008603)
Supplement: S1 Table — (XLSX) [file pgen.1008603.s007.xlsx]

## Sheet: Sheet1
S1 Table. Yeast strains used in this study.
strain number	name	genotype	source
S288C
yBL7	wildtype	MATa; his3Δ1; leu2Δ0; ura3Δ0; met15Δ0	Euroscarf
yMD1245	tlc1 het. diploid	MATa/MATalpha; his3Δ1/his3Δ1; leu2Δ0/leu2Δ0; ura3Δ0/ura3Δ0; MET15/met15Δ0; LYS2/lys2Δ0; TLC1/tlc1::HIS3	This paper
yTW101	upf1	MATa; his3Δ1; leu2Δ0; ura3Δ0; met15Δ0; upf1::KAN	Dharmacon
yTW105	ku70	MATa; his3Δ1; leu2Δ0; ura3Δ0; met15Δ0; ku70::KAN	Dharmacon
yTW102	mre11	MATa; his3Δ1; leu2Δ0; ura3Δ0; met15Δ0; mre11::KAN	Dharmacon
yTW104	tel1	MATa; his3Δ1; leu2Δ0; ura3Δ0; met15Δ0; tel1::KAN	Dharmacon
yTW103	rad50	MATa; his3Δ1; leu2Δ0; ura3Δ0; met15Δ0; rad50::KAN	Dharmacon
yAL129/130	tlc1	MATa; his3Δ1; leu2Δ0; ura3Δ0; met15Δ0; tlc1::NAT	This paper
yTW50	sir2	MATa; his3Δ1; leu2Δ0; ura3Δ0; met15Δ0; sir2::KAN	Dharmacon
yTW409	sin3 het. diploid	MATa/MATalpha; his3Δ1/his3Δ1; leu2Δ0/leu2Δ0; ura3Δ0/ura3Δ0; MET15/met15Δ0; LYS2/lys2Δ0; SIN3/sin3::KAN	This paper
yTW385	set2 het. diploid	MATa/MATalpha; his3Δ1/his3Δ1; leu2Δ0/leu2Δ0; ura3Δ0/ura3Δ0; MET15/met15Δ0; LYS2/lys2Δ0; SET2/set2::KAN	Dharmacon
yLP115	SIN3-TAP tlc1 het. diploid	MATa/MATalpha; his3Δ1/his3Δ1; leu2Δ0/leu2Δ0; ura3Δ0/ura3Δ0; MET15/met15Δ0; LYS2/lys2Δ0; SIN3/SIN3-TAP-HIS3; TLC1/tlc1::NAT	This paper
yLP113	SET2-TAP tlc1 het. diploid	MATa/MATalpha; his3Δ1/his3Δ1; leu2Δ0/leu2Δ0; ura3Δ0/ura3Δ0; MET15/met15Δ0; LYS2/lys2Δ0; SET2/SET2-TAP-HIS3; TLC1/tlc1::NAT	This paper
yTW51	sin3	MATa; his3Δ1; leu2Δ0; ura3Δ0; met15Δ0; sin3::KAN	Dharmacon
yTW75	set2	MATa; his3Δ1; leu2Δ0; ura3Δ0; met15Δ0; set2::KAN	Dharmacon
yTW209	sir2 tlc1 het. diploid	MATa/MATalpha; his3Δ1/his3Δ1; leu2Δ0/leu2Δ0; ura3Δ0/ura3Δ0; met15Δ0/met15Δ0; LYS2/lys2Δ; SIR2/sir2::KAN; TLC1/tlc1::NAT	This paper
yTW203	sin3 tlc1 het. diploid	MATa/MATalpha; his3Δ1/his3Δ1; leu2Δ0/leu2Δ0; ura3Δ0/ura3Δ0; met15Δ0/met15Δ0; LYS2/lys2Δ; SIN3/sin3::KAN; TLC1/tlc1::NAT	This paper
yTW201	set2 tlc1 het. diploid	MATa/MATalpha; his3Δ1/his3Δ1; leu2Δ0/leu2Δ0; ura3Δ0/ura3Δ0; met15Δ0/met15Δ0; LYS2/lys2Δ; SET2/set2::KAN; TLC1/tlc1::NAT	This paper
yKB244	wildtype	MATa; his3Δ1; leu2Δ0; ura3Δ0; met15Δ0; leu2::AFB2::LEU2	This paper
yTW188	SMC6-AID*-9MYC	MATa; his3Δ1; leu2Δ0; ura3Δ0; met15Δ0; leu2::AFB2::LEU2; SMC6-AID*-9MYC::HYG	This paper
yTW190	SMC1-AID*-9MYC	MATa; his3Δ1; leu2Δ0; ura3Δ0; met15Δ0; leu2::AFB2::LEU2; SMC1-AID*-9MYC::HYG	This paper
yTW273	SMC4-AID*-9MYC	MATa; his3Δ1; leu2Δ0; ura3Δ0; met15Δ0; leu2::AFB2::LEU2; SMC4-AID*-9MYC::HYG	This paper
yTW184	CDC20-AID*-9MYC	MATa; his3Δ1; leu2Δ0; ura3Δ0; met15Δ0; leu2::AFB2::LEU2; CDC20-AID*-9MYC::HYG	This paper
yTW57	rif1	MATa; his3Δ1; leu2Δ0; ura3Δ0; met15Δ0; rif1::KAN	Dharmacon
yTW58	rif2	MATa; his3Δ1; leu2Δ0; ura3Δ0; met15Δ0; rif2::KAN	This paper
yBL301	rad51	MATa; his3Δ1; leu2Δ0; ura3Δ0; met15Δ0; rad51::KAN	This paper
yBL276	rad52	MATa; his3Δ1; leu2Δ0; ura3Δ0; rad52::KAN	This paper
yAM208	wildtype	MATa; his3Δ1; leu2Δ0; ura3Δ0; met15Δ0; bar1::KAN	Dharmacon
yDB212	RAD53-AID*-9MYC	MATa; his3Δ1; leu2Δ0; ura3Δ0; met15Δ0; bar1::NAT; leu2::AFB2::LEU2; RAD53-AID*-9MYC::HYG	This paper
yTW389	wildtype	MATa; his3Δ1; leu2Δ0; ura3Δ0; met15Δ0; lys2Δ0	This paper
yTW393	sml1	MATa; his3Δ1; leu2Δ0; ura3Δ0; lys2Δ0; met15Δ0; sml1::KAN	This paper
yTW397	sml1 mec1	MATa; his3Δ1; leu2Δ0; ura3Δ0; met15Δ0; sml1::KAN; mec1::HIS3	This paper
yTW256	SIN3-TAP	MATa; his3Δ1; leu2Δ0; ura3Δ0; SIN3-TAP-HIS3	This paper
yTW259	SIN3-TAP tel1	MATa; his3Δ1; leu2Δ0; ura3Δ0; met15Δ0; SIN3-TAP-HIS3; tel1::KAN	This paper
yTW267	SET2-TAP	MATa; his3Δ1; leu2Δ0; ura3Δ0; met15Δ0; SET2-TAP-HIS3	This paper
yTW264	SET2-TAP tel1	MATa; his3Δ1; leu2Δ0; ura3Δ0; met15Δ0; SET2-TAP-HIS3; tel1::KAN	This paper
D36	mec1 tel1 sml1 het. diploid	MATa/MATalpha; his3Δ1/his3Δ1; leu2Δ0/leu2Δ0; ura3Δ0/ura3Δ0; met15Δ0/met15Δ0; BAR1/bar1::HYG; SML1/sml1::HYG MEC1/mec1::NAT; TEL1/tel1::KAN	This paper
yTW451	hrs1 het. diploid	MATa/MATalpha; his3Δ1/his3Δ1; leu2Δ0/leu2Δ0; ura3Δ0/ura3Δ0; MET15/met15Δ0; LYS2/lys2Δ0; HRS1/hrs1::KAN	Dharmacon
yAM116	sir2 est2 rad52 het. diploid	MATa/MATalpha; his3Δ1/his3Δ1; leu2Δ0/leu2Δ0; ura3Δ0/ura3Δ0; MET15/met15Δ0; LYS2/lys2Δ0; SIR2/sir2::KAN; EST2/est2::HIS; RAD52/rad52::NAT	This paper
yTW448	set2 est2 rad52 het. diploid	MATa/MATalpha; his3Δ1/his3Δ1; leu2Δ0/leu2Δ0; ura3Δ0/ura3Δ0; MET15/met15Δ0; LYS2/lys2Δ0; SET2/set2::KAN; EST2/est2::HIS; RAD52/rad52::NAT	This paper
yMD1147	sin3 est2 rad52 het. diploid	MATa/MATalpha; his3Δ1/his3Δ1; leu2Δ0/leu2Δ0; ura3Δ0/ura3Δ0; MET15/met15Δ0; LYS2/lys2Δ0; SIN3/sin3::KAN; EST2/est2::HIS; RAD52/rad52::NAT	This paper
yDG9	exo1 tlc1 het. diploid	MATa/MATalpha; his3Δ1/his3Δ1; leu2Δ0/leu2Δ0; ura3Δ0/ura3Δ0; MET15/met15Δ0; LYS2/lys2Δ0; EXO1/exo1::KAN; TLC1/tlc1::HIS	This paper
