# Supplementary material for: Chromatin modifiers and recombination factors promote a telomere fold-back structure, that is lost during replicative senescence
Source: PLoS Genet. 2020 Dec 28;16(12):e1008603. doi: 10.1371/journal.pgen.1008603 (PMC7793543; doi:10.1371/journal.pgen.1008603)
Supplement: S2 Table — (XLSX) [file pgen.1008603.s008.xlsx]

## Sheet: Sheet1
S2 Table. Primers used in this study.
database number	sequence (5'-3')	direction	amplicon
oBL207	CACCACACCCACACACCACACCCACA	reverse	TERRA RT
ChrV-R-TTF	AAGAATTCGGTAAGAGACAACAGGGCTTGGAGG		telomere-telomere fusion analysis [1]
ChrXV-L-TTF	AAGAATTCTATGGTTAAATGGGGCAGGGTAACG		telomere-telomere fusion analysis [1]
HIS4-LO	ATAAACGCCACGACCCAAATCGATG		telomere-telomere fusion analysis [1]
HIS4-UP	TCTGGCCTCATGGAATAGTAAGAAGGA		telomere-telomere fusion analysis [1]
oBL292	CCCAGGTATTGCCGAAAGAATGC	forward	actin, qPCR
oBL293	TTTGTTGGAAGGTAGTCAAAGAAGCC	reverse	actin, RT and qPCR
oBL295	CGGTGGGTGAGTGGTAGTAAGTAGA	forward	telomere 1L, TERRA qPCR
oBL296	ACCCTGTCCCATTCAACCATAC	reverse	telomere 1L, TERRA qPCR
oBL358	GCGGTACCAGGGTTAGATTAGGGCTG	forward	telomere PCR 1L
oBL359	CGGGATCCGGGGGGGGGGGGGGGGGG	reverse	telomere PCR
oDB19	ACTAAACGACTTGGTAGAGTCAC	reverse	tagging RAD53 with AID*-9MYC
oDB20	AGCTTGTTGTACCACATCAAGCA	forward	tagging RAD53 with AID*-9MYC
oRS39	GGCTGTCAGAATATGGGGCCGTAGTA	forward	intergenic control for Telo-3C, ChrV
oRS40	CACCCCGAAGCTGCTTTCACAATAC	reverse	intergenic control for Telo-3C, ChrV
oRS64	CCACCACCACATGCCATACT		P5 for Telo-3C
oRS66	CCCGTTCGTAAAATTGGCGT		P6 for Telo-3C
oRS68	AGGTACCCTGTTTGAACCAACT		P7 for Telo-3C
oRS80	TCACATTGCGTCCAACTCCA		P9 for Telo-3C
oSM1	GAAGCGGATGGTAATGAGAC	reverse	southern blot probe for telomere 1L
oSM2	AGATGTATGATGCTGGGGAG	forward	southern blot probe for telomere 1L
oTW56	GCAGAATGTGTCGGTGGTAC		3C for HEM3 gene loop [2]
oTW57	CCATTTTCAAATGACCACTGC		3C for HEM3 gene loop [2]
oTW72	GTGAGATTCATACAAGGAGGCCCTCTAGTACCAGCCAATATTTGATCAGGCGTACGCTGCAGGTCGAC	reverse	tagging CDC20 with AID*-9MYC
oTW73	TGGAAATTTCATTATATGCCTTGACATGAACTTTTATTTTTTTTATTTTAATCGATGAATTCGAGCTCG	forward	tagging CDC20 with AID*-9MYC
oTW78	AAGAAAACTCGTCGAAGATCATAACTTTGGACTTGAGCAATTACGCAGAACGTACGCTGCAGGTCGAC	reverse	tagging SMC1 with AID*-9MYC
oTW79	TAGATATTATTAGTTATTTGACGGGTTATAGCAGAGGTTGGTTTCATAGAATCGATGAATTCGAGCTCG	forward	tagging SMC1 with AID*-9MYC
oTW81	TCCACAGAATGAGAGACCCTGAGAGACAGAATAATTCCAATTTTTATAATCGTACGCTGCAGGTCGAC	reverse	tagging SMC6 with AID*-9MYC
oTW82	AATTCAAATAGACGATTACACAATATTTTGAATAATTACATGAAGAAACAATCGATGAATTCGAGCTCG	forward	tagging SMC6 with AID*-9MYC
oTW84	ATGATATTATTCCATGTGTC		P10 for 3C
oTW86	GCAATCTCCGCAATAGCAGT		P11 for 3C
oTW88	TCCTCCCAATAGACTGAGAC		P12 for 3C
oTW95	ATAGAACCAAAAGTACCACGATTAAAAACATAGATATCTTAAACAGAACTCGTACGCTGCAGGTCGAC	reverse	tagging SMC4 with AID*-9MYC
oTW96	TAGCATGATATTACAATCAGCAAGTGCTCTTGAATTGATTATTGTACTAGATCGATGAATTCGAGCTCG	forward	tagging SMC4 with AID*-9MYC
References
[1]	Mieczkowski PA, Mieczkowska JO, Dominska M, Petes TD. Genetic regulation of telomere-telomere fusions in the yeast Saccharomyces cerevisae. Proc Natl Acad Sci [Internet]. 2003 Sep 16;100(19):10854–9. Available from: http://www.pnas.org/cgi/doi/10.1073/pnas.1934561100
[2]	Singh BN, Hampsey M. A Transcription-Independent Role for TFIIB in Gene Looping. Mol Cell. 2007;27(5):806–16.
				#
