# Supplementary material for: Chromatin modifiers and recombination factors promote a telomere fold-back structure, that is lost during replicative senescence
Source: PLoS Genet. 2020 Dec 28;16(12):e1008603. doi: 10.1371/journal.pgen.1008603 (PMC7793543; doi:10.1371/journal.pgen.1008603)
Supplement: S3 Table — (XLSX) [file pgen.1008603.s009.xlsx]

## Sheet: Tabelle1
S3 Table. Materials used in this study.
REAGENT or RESOURCE	SOURCE	IDENTIFIER
Antibodies
Rabbit Peroxidase Anti-Peroxidase soluble complex (PAP)	Sigma Aldrich	Cat#P1291; RRID: AB_1079562
Rabbit polyclonal anti-Sir2 (y-80)	Santa Cruz	Cat#sc-25753; RRID: AB_656457
Mouse monoclonal anti-Actin, clone C4	Millipore	Cat# MAB1501, RRID:AB_2223041
Mouse monoclonal anti-MYC-tag (9B11)	Cell Signaling Technology/ NEB	Cat#2276S; RRID: AB_331783
Mouse monoclonal anti-Phosphoglycerate Kinase (Pgk1) (22C5D8)	Invitrogen	Cat#459250; RRID: AB_2532235
Immun-Star goat anti-mouse (GAM)-HRP conjugate	Bio-Rad	Cat#170-5047; RRID: AB_11125753
Immun-Star goat anti-rabbit (GAR)-HRP conjugate	Bio-Rad	Cat#170-5046; RRID: AB_11125757
IRDye 680RD goat anti-mouse IgG	LI-COR	Cat# 926-68070, RRID:AB_10956588
IRDye 800CW goat anti-rabbit IgG	LI-COR	Cat# 926-32211, RRID:AB_621843
Chemicals, Peptides, and Recombinant Proteins
100µCi SRP-203 [alpha-P32]Deoxyadenosine 5’triphosphate	Hartmann Analytic	SRP-203
2-Propanol	Sigma Aldrich	34959
Acetone	Sigma Aldrich	1.00014.1000
Agarose	Sigma Aldrich	A9539
Ammonium Sulfate	Sigma Aldrich	31119
Bromophenol Blue	Sigma Aldrich	B0126
Deoxynucleotide (dNTP) Solution Set	NEB	N0446S
DMSO	Sigma Aldrich	34943
EcoRI	NEB	R0101S
EDTA pH 8.0, 0.5 M	IMB media lab	N/A
Ethanol Absolute 99.8+%	Thermo Scientific	10437341
Formaldehyde Solution, 37%	AppliChem	A0877
Glycerol	Thermo Scientific	17904
Glycine	Sigma Aldrich	15527
Glycogen, 20 mg/ml	Sigma Aldrich	10901393001
HEPES buffer pH 7.5, 1 M	AppliChem	A6916
HindIII-HF, 100.000 units/ml	NEB	R3104M
NcoI-HF, 100.000 units/ml	NEB	R3193M
NEBuffer 4	NEB	B7004S
PBS	IMB media lab	N/A
PerfectHyb Plus Hybridization Buffer	Sigma Aldrich	H7033
Phenol	Sigma Aldrich	77608
Phenol:Chloroform:Isoamylalkohol 25:24:1	AppliChem	A2279
Potassium acetate	Sigma Aldrich	25059
Precision Blue Real-Time PCR Dye	Bio-Rad	1725555
Proteinase K (20 mg/ml)	BioFroxx	1151ML010
Q5 Hot Start High-Fidelity DNA Polymerase	NEB	M0493S
RNase A, DNase and protease-free (10 mg/mL)	Thermo Scientific	EN0531
RNase-Free DNase Set	Qiagen	79254
SalI-HF	NEB	R3138S
SDS - 20 % solution	AppliChem	A0675
Sodium acetate	Sigma Aldrich	S2889
Sodium chloride	Sigma Aldrich	31434
Sodium deoxycholate	Sigma Aldrich	D6750
Sodium hydroxide	Sigma Aldrich	30620
SSC 20X (Maniatis)	IMB media lab	N/A
ß-mercaptoethanol	Sigma Aldrich	M6250
Super Signal West Dura Chemiluminescent Substrate	Thermo Scientific	10220294
Super Signal West Pico Chemiluminescent Substrate	Thermo Scientific	15669364
SYBR Safe DNA Gel Stain	Thermo Scientific	10328162
SYTOX Green Nucleic Acid Stain	Thermo Scientific	S7020
T4 DNA Ligase Reaction Buffer	NEB	B0202S
T4 DNA Ligase, ~2.000.000 units/ml	IMB core facility protein production	N/A
T4 DNA Ligase, 2.000.000 units/ml	NEB	M0202M
TBE 10X (Tris-borate)	IMB media lab	N/A
Terminal Transferase	NEB	M0315S
Trichloroacetic acid	Sigma Aldrich	27242
Tris-HCl pH 7.5, 1 M	IMB media lab	N/A
Triton X-100	Sigma Aldrich	X100
Trizma base	Sigma Aldrich	T1503
Tween-20	AppliChem	A4974
Urea	Sigma Aldrich	U5378
XhoI	NEB	R0146S
Yeast marker carrier DNA	Takara	ST0029
Critical Commercial Assays
Dynamo Flash SYBR GREEN qPCR Kit	Thermo Scientific	F415XL
RNeasy MinElute Cleanup Kit	Qiagen	74204
QIAquick Gel Extraction Kit	Qiagen	28506
Qubit dsDNA HS Assay Kit	Thermo Scientific	10606433
DECAprime Kit II	Thermo Scientific	10391555
QIAquick PCR Purification Kit	Qiagen	28106
Gentra Puregene Yeast/Bact. Kit	Qiagen	158567
Trans-Blot Turbo RTA Midi Nitrocellulose Transfer Kit	Bio-Rad	1704271
Experimental Models: Organisms/Strains
S. cerevisiae standard laboratory strain S288C derivatives, see S1 Table	This study	N/A
Oligonucleotides
Primers for PCR and qPCR, see S2 Table
Recombinant DNA
Plasmid: pSP100, contains probe for Southern Blot	Kind gift from M.P. Longhese	pBL423
Software and Algorithms
GraphPad Prism 8	GraphPad software
Image Lab 5.2.1	Bio-Rad
BD FACSuite	Becton Dickinson
Bio-Rad CFX Manager 3.1	Bio-Rad
Image Studio Ver 3.1	LI-COR
FlowJo 10.6.1	Becton Dickinson
Other
Lysematrix C tubes	MP Biomedicals	11492410
Microseal 'B' PCR Plate Sealing Film	Bio-Rad	MSB1001
Hard-Shell 384-Well PCR Plates	Bio-Rad	HSP3805
GE Healthcare Amersham Protran Premium NC Nitrocellulose-Membrane, 0.45 μm	Thermo Scientific	15219804
Hybond-NX Nylon hybridization membrane	Sigma Aldrich	GERPN203T
4–15% Mini-PROTEAN TGX Precast Protein Gels, 15 well, 15 µl	Bio-Rad	4568086
4–15% Mini-PROTEAN TGX Stain-Free Protein Gels, 10 well, 30 µl	Bio-Rad	4568083
