# Supplementary material for: Chromatin modifiers and recombination factors promote a telomere fold-back structure, that is lost during replicative senescence
Source: PLoS Genet. 2020 Dec 28;16(12):e1008603. doi: 10.1371/journal.pgen.1008603 (PMC7793543; doi:10.1371/journal.pgen.1008603)
Supplement: S4 Table — (XLSX) [file pgen.1008603.s010.xlsx]

## Sheet: Fig 1
S4 Table. Underlying numerical data.
Fig 1C
	normal protocol				no digest				no ligation
Telo-3C - rel. interaction frequency (P5+P6)	1	1	1	1	0.075	0.134	0.065	0.042	0.004	0.023	0.003	0.009
Fig 1D
	60 ng - x-link			20 ng - no x-link			40 ng - no x-link			60 ng - no x-link			100 ng - no x-link			200 ng - no x-link			400 ng - no x-link
Telo-3C - rel. interaction frequency (P5+P6)	1	1	1	0.006	0.012	0.051	0.038	0.019	0.058	0.024	0.01	0.093	0.043	0.018	0.334	0.027	0.04	0.671	0.053	0.028	0.572
Fig 1E
	P5+P6						P5+P7						P5+P9
Telo-3C - rel. interaction frequency	1	1	1	1	1	1	0.659	0.375	0.465	0.549	0.605	0.461	0.466	0.271	0.262	0.208	0.333	0.21
Fig 1G
	P5+P6				P5+P7				P10+P11				P10+P12
3C - rel. interaction frequency	1	1	1	1	0.521	0.597	0.502	0.337	0.016	0.02	0.007	0.008	0.058	0.092	0.013	0.007

## Sheet: Fig 2
S4 Table. Underlying numerical data.
Fig 2A
	relative growth potential
PDs	wt						tlc1
9.45764	1	1	1	1	1	1
18.9613	1.1	1.026	1.064	0.978	1.02	1.011
28.5029	1.091	1.04	1.073	1.052	1.056	1.047
38.0215	1.115	1.046	1.058	0.967	1.059	1.019
47.5513	1.106	1.08	1.073	1.033	1.014	1.006
57.0307	1.056	1.029	0.997	0.984	0.997	1.031
66.4884	1.032	1.04	1.02	0.956	0.963	0.992
75.9858	1.1	1.017	1.047	1.03	0.989	0.989
85.5011	1.094	1.017	1.093	0.984	1.014	1.047
95.0082	1.059	1.04	1.07	1.008	1.017	1.017
104.509	1.091	1.043	1.052	1.016	1	0.983
9.46815							1	1	1	1	1	1
18.9483							1.034	1.014	1.049	0.953	1.02	0.983
28.3688							1.014	0.927	1	0.925	1.02	0.925
37.6634							0.958	0.84	0.939	0.828	0.948	0.819
46.6768							0.782	0.649	0.732	0.661	0.868	0.708
54.1957							0.277	0.066	0.506	0.076	0.675	0.634
60.5976							0.051	0.312	0.1	0.098	0.173	0.107
69.3518							0.904	0.933	0.87	0.9	0.096	0.808
78.7228							0.924	0.941	0.951	0.964	0.914	0.916
88.1054							0.958	0.904	0.957	0.911	0.968	0.958
97.4995							0.915	0.938	0.968	0.956	0.997	0.928
Fig 2B
	Telo-3C - rel. interaction frequency (P5+P6)
PDs	wt						tlc1
9	1	1	1	1	1	1	1.341	0.973	0.715	0.558	0.993	1.439
47	1	1	1	1	1	1	0.288	0.266	0.172	0.296	0.125	0.134
56	1	1	1	1	1	1	0.128	0.201	0.089	0.118	0.545	0.253
64	1	1	1	1	1	1	0.248	0.131	0.155	0.191	0.508	0.353
73	1	1	1	1	1	1	0.422	0.581	0.468	0.42	0.974	0.44
101	1	1	1	1	1	1	0.638	1.279	0.994	0.815	0.965	1.09
Fig 2F
	wt			upf1			ku70			mre11			tel1			rad50			tlc1
Telo-3C - rel. interaction frequency (P5+P6)	1	1	1	1.23	0.679	1.032	1.129	1.734	1.521	1.158	0.583	0.542	0.867	0.96	0.693	0.613	0.688	0.578	0.37	0.255	0.263
Fig 2G
	Telo-3C - rel. interaction frequency (P5+P6)
Time of treatment	no treatment			0.02 % MMS
1h	1	1	1	0.732	0.51	0.278
2h	1	1	1	0.048	0.148	0.073

## Sheet: Fig 3
S4 Table. Underlying numerical data.
Fig 3B	Telo-3C - rel. interaction frequency (P5+P6)
	wt			SMC6-AID*-9MYC			SMC1-AID*-9MYC			SMC4-AID*-9MYC
no treatment	1	1	1	1	1	1	1	1	1	1	1	1
1 mM IAA	1.26	0.497	0.826	0.856	1.07	1.027	0.924	1.156	0.882	1.035	1.781	1.496
Fig 3C
	wt			rif1			rif2
Telo-3C - rel. interaction frequency (P5+P6)	1	1	1	0.957	1.084	1.416	0.642	0.635	1.697
Fig 3D
	wt					rad51					rad52
Telo-3C - rel. interaction frequency (P5+P6)	1	1	1	1	1	0.516	0.404	0.789	0.562	0.502	0.36	0.237	0.29	0.565	0.515
Fig 3F	Telo-3C - rel. interaction frequency (P5+P6)
	wt			RAD53-AID*-9MYC
no treatment	1	1	1	1	1	1
1 mM IAA	1.03	0.598	0.628	0.284	0.398	0.255
Fig 3G
	wt				sml1				sml1 mec1
Telo-3C - rel. interaction frequency (P5+P6)	1	1	1	1	1.349	1.122	1.597	2.179	1.183	1.009	1.3	3.022

## Sheet: Fig 4
S4 Table. Underlying numerical data.
Fig 4D
	wt						sir2						sin3						set2						tlc1
Telo-3C - rel. interaction frequency (P5+P6)	1	1	1	1	1	1	0.43106	0.327577	0.149147				0.35049	0.56959	0.76769	0.88406	0.228986	0.260011	0.23	0.597	0.514	0.381515	0.257409		0.297024	0.138075	0.262672
Fig 4G
	wt			sir2			sin3			set2			tlc1
TERRA at telomere 1L - rel. expression level	1	1	1	13.37	11.44	5.92	1.47	4.09	1.78	1.82	0.71	1.93	1.78	30.84	2.27
Fig 4H
	T-TFs per genome x 10^-6
	Mean	SEM	N
wt	4.80749	1.23614	4
sir2	8.48985	3.22029	4
sin3	3.33131	0.80634	4
set2	2.6532	0.319974	4
tlc1	5.06893	2.53447	4
sir2 tlc1	6.45743	2.00865	5
sin3 tlc1	4.19623	1.12135	6
set2 tlc1	3.45375	1.40034	5
sml1	1.36945	0.195549	3
mec1 tel1 sml1	18.6952	5.10785	11

## Sheet: S2 Fig
S4 Table. Underlying numerical data.
S2B Fig
	Telo-3C - rel. interaction frequency (P5+P7)
PDs	wt						tlc1
9	1	1	1	1	1	1	1.65	0.892	0.649	0.594	0.762	1.362
47	1	1	1	1	1	1	0.34	0.28	0.13	0.23	0.09	0.26
56	1	1	1	1	1	1	0.29	0.21	0.12	0.13	0.52	0.13
64	1	1	1	1	1	1	0.32	0.148867	0.23	0.146199	0.99	0.486926
73	1	1	1	1	1	1	0.471834	0.619907	0.45	0.455798	1.26	0.597833
101	1	1	1	1	1	1	0.838721	1.46735	1.06664	1.32156	0.950724	2.04062
S2D Fig
	relative growth potential
PDs	wt			exo1			tlc1			tlc1 exo1
9.74146	1	1	1
19.4727	0.991	0.981	1.007
29.2386	1.007	0.97	1.077
38.9606	0.97	1.012	0.979
48.7117	1.012	0.946	1.066
58.4564	0.988	0.956	1.066
68.2245	1.002	1.026	1.028
77.949	1.042	0.96	0.965
87.7676	1.014	1.061	1.092
9.61393				1	1	1
19.4286				1.23	1.128	1.094
29.1312				1.091	1.055	1.045
38.8289				1.134	1.05	1
48.5815				1.147	1.073	1.084
58.2507				1.16	1.05	0.921
67.9661				1.107	1.06	1.052
77.696				1.163	1.045	1.047
87.5481				1.187	1.241	1.114
9.66478							1	1	1
19.3394							1.023	0.95	1.05
28.9139							0.967	0.924	0.927
38.351							0.894	0.81	0.859
47.6405							0.812	0.742	0.761
54.7047							0.149	0.174	0.172
60.3388							0.088	0.059	0.044
69.7815							0.867	0.846	0.859
79.3039							0.889	0.922	0.907
9.64132										1	1	1
19.3531										1.012	1.076	1.063
28.9602										0.985	0.977	0.967
38.3995										0.815	0.896	0.9
47.5544										0.552	0.885	0.744
55.0248										0.116	0.83	0.114
62.0315										0.257	0.35	0.046
70.1846										0.532	0.239	0.356
79.5547										0.865	0.893	0.737
S2E Fig
	Telo-3C - rel. interaction frequency (P5+P6)
	wt			exo1			tlc1			tlc1 exo1
pre-senescent	1	1	1	0.946	1.089	0.604	0.655	0.479	0.582	0.74	0.789	0.346
senescent	1	1	1	0.919	1.353	6.286	0.354	0.128	0.117	0.427	0.204	0.078
S2F Fig
	wt			hrs1
Telo-3C - rel. interaction frequency (P5+P6)	1	1	1	1.048	0.918	0.959
S2G Fig
	Telo-3C - rel. interaction frequency (P5+P7)
Time of treatment	no treatment			0.02 % MMS
1h	1	1	1	0.475	0.593	0.275
2h	1	1	1	0.036	0.121	0.356
S2J Fig
	Telo-3C - rel. interaction frequency (P5+P6)
	wt								CDC20-AID*-9MYC
Time of treatment	no treatment				1 mM IAA				no treatment				1 mM IAA
1h	1	1	1	1	1.252	0.453	0.801	1.441	1	1	1	1	0.51	0.374	0.74	0.452
2h	1	1	1	1	0.653	0.667	0.856	2.247	1	1	1	1	0.343	0.288	0.292	0.235

## Sheet: S3 Fig
S4 Table. Underlying numerical data.
S3B Fig
	wt					rad51					rad52
Telo-3C - rel. interaction frequency (P5+P7)	1	1	1	1	1	0.438	0.283	0.552	0.5085	0.484	0.236	0.138	0.21	0.4555	0.5465
S3C Fig
	wt					rad51					rad52
3C - HEM3 gene loop	1	1	1	1	1	0.922	0.403	0.881	0.833	1.013	1.814	0.861	0.983	1.38	1.52

## Sheet: S6 Fig
S4 Table. Underlying numerical data.
S6A Fig
	wt						sir2						sin3						set2						tlc1
Telo-3C - rel. interaction frequency (P5+P7)	1	1	1	1	1	1	0.468	0.353	0.134				0.233	0.269	0.412	0.481	0.129	0.154	0.197	0.317	0.518	0.302	0.167		0.345	0.132	0.26
S6D Fig
	relative growth potential
PDs	est2						est2 sir2						est2 rad52						est2 rad52 sir2
9.7257	1	1	1	1	1	1
19.371	0.944	0.993	0.917	0.922	0.946	0.954
28.9783	0.993	0.959	0.859	0.903	0.889	0.93
38.4566	0.836	0.923	0.732	0.879	0.816	0.882
47.8591	0.812	0.859	0.757	0.856	0.707	0.817
56.9659	0.548	0.626	0.496	0.726	0.693	0.892
65.3226	0.239	0.297	0.158	0.712	0.622	0.675
74.1995	0.717	0.844	0.214	0.645	0.456	0.767
83.5085	0.891	0.966	0.875	0.563	0.83	0.502
93.0096	0.947	0.933	0.913	0.943	0.87	0.594
9.5513							1	1	1	1	1	1
18.9892							0.916	0.927	0.904	0.894	0.945	0.962
28.3018							0.819	0.817	0.891	0.786	0.871	0.907
37.5599							0.878	0.804	0.88	0.653	0.786	0.926
46.8005							0.804	0.851	0.87	0.764	0.797	0.757
56.0583							0.746	0.783	0.776	0.906	0.879	0.817
65.2523							0.746	0.728	0.701	0.856	0.74	0.94
74.5896							0.766	0.906	0.865	0.978	0.742	0.943
83.8627							0.845	0.791	0.852	0.833	0.679	0.975
93.1831							0.812	0.935	0.891	0.914	0.671	0.924
9.38882													1	1	1	1	1	1
18.4451													0.85	0.62	0.845	0.886	0.834	0.763
26.1099													0.764	0.104	0.425	0.395	0.488	0.119
31.6443													0.239	0.016	0.128	0.06	0.166	0.022
34.9747													0.041	0.006	0.017	0.01	0.037	0.008
8.82685																			1	1	1	1	1	1
17.0886																			0.727	0.519	0.298	1.289	0.837	0.787
23.6115																			0.188	0.082	0.077	0.598	0.306	0.318
27.7465																			0.025	0.014	0.025	0.236	0.055	0.03
30.0674																			0.006	0.005	0.014	0.044	0.009	0.01
	relative growth potential
PDs	est2						est2 set2						est2 rad52						est2 rad52 set2
9.72228	1	1	1	1	1	1
19.2544	0.918	0.884	0.838	0.822	0.898	0.904
28.6932	0.812	0.834	0.76	0.829	0.856	0.841
37.9111	0.629	0.759	0.755	0.692	0.715	0.688
45.9568	0.087	0.416	0.67	0.171	0.642	0.353
52.479	0.075	0.125	0.22	0.065	0.2	0.063
60.195	0.887	0.111	0.08	0.663	0.1	0.454
69.7437	1.007	0.727	0.95	0.901	0.883	0.877
79.3239	0.875	0.87	0.904	0.909	0.905	0.978
9.75743							1	1	1	1	1	1
19.3702							0.908	0.947	0.81	0.922	0.921	0.926
28.8876							0.897	0.887	0.827	0.808	0.849	0.816
38.2985							0.767	0.82	0.667	0.867	0.895	0.727
47.1908							0.716	0.559	0.235	0.726	0.639	0.627
55.0208							0.387	0.377	0.063	0.211	0.682	0.251
62.4746							0.144	0.109	0.421	0.204	0.311	0.165
71.3888							0.796	0.244	0.905	1.107	0.189	0.816
80.9509							0.842	0.867	0.773	1.017	0.792	0.976
9.42362													1	1	1	1	1	1
18.5731													0.799	0.789	0.986	0.868	0.885	0.67
26.5594													0.257	0.239	0.596	0.708	0.569	0.171
32.1103													0.036	0.024	0.234	0.216	0.15	0.015
35.1191													0.008	0.007	0.023	0.027	0.017	0.004
9.30148																			1	1	1	1	1	1
18.2954																			0.884	0.863	0.997	0.831	0.543	0.811
25.3911																			0.283	0.306	0.258	0.208	0.093	0.239
30.0579																			0.051	0.05	0.06	0.038	0.022	0.034
32.0738																			0.006	0.006	0.006	0.006	0.007	0.007
S6E Fig
	relative growth potential
PDs	est2						est2 sin3						est2 rad52						est2 rad52 sin3
9.70991	1	1	1	1	1	1
19.2497	0.883	0.974	0.94	0.854	0.86	0.83
28.7582	0.84	0.956	0.827	0.84	0.93	0.834
38.0706	0.762	0.909	0.851	0.664	0.78	0.627
46.8793	0.357	0.76	0.737	0.601	0.625	0.314
54.5056	0.255	0.491	0.28	0.369	0.228	0.059
63.3017	0.926	0.436	0.133	0.793	0.782	0.673
72.9427	1	1.068	0.949	0.946	0.969	0.808
9.27488							1	1	1	1	1	1
16.0166							0.237	0.141	0.202	0.137	0.204	0.141
21.5315							0.072	0.102	0.083	0.062	0.055	0.079
27.4723							0.081	0.173	0.114	0.07	0.068	0.125
33.3553							0.077	0.181	0.098	0.06	0.074	0.122
38.7754							0.059	0.154	0.065	0.043	0.053	0.082
43.5096							0.053	0.071	0.034	0.031	0.032	0.05
47.7493							0.049	0.047	0.022	0.031	0.018	0.03
9.46877													1	1	1	1	1	1
18.8243													0.949	1	1.031	0.87	0.824	0.891
27.6788													0.641	0.811	0.709	0.782	0.392	0.688
34.6252													0.16	0.354	0.179	0.247	0.079	0.14
38.9315													0.02	0.068	0.023	0.038	0.014	0.028
8.06992																			1	1	1	1	1	1
14.0627																			0.267	0.267	0.265	0.248	0.216	0.216
19.5024																			0.186	0.186	0.159	0.181	0.165	0.165
24.0829																			0.1	0.1	0.086	0.104	0.091	0.091
27.8808																			0.055	0.055	0.045	0.055	0.055	0.055
